# Supplementary material for: An oncopeptide regulates m6A recognition by the m6A reader IGF2BP1 and tumorigenesis
Source: Nat Commun. 2020 Apr 3;11:1685. doi: 10.1038/s41467-020-15403-9 (PMC7125119; doi:10.1038/s41467-020-15403-9)
Supplement: Supplementary file 4 — Supplementary Data 1 [file 41467_2020_15403_MOESM4_ESM.xls]

## Sheet: Sheet1
Supplementary Data 1. The differentially expressed ribosome-bound lncRNAs between SW620 and SW480.
LncRNA Name	Acession Number	Length	Reads in SW480	Reads in SW620	SW620/SW480 Ratio	Coding Potential
LINC00266-1	NR_040415	723	11	25	2.27273	Y
LOC283177	NR_033852	2737	40	87	2.175	N
LOC100507634	NR_038320	2048	13	28	2.15385	N
C20orf166-AS1	NR_033263	2449	22	44	2	N
RPL29P2	NR_002778	649	10	19	1.9	N
LOC100506023	NR_037845	5619	13	24	1.84615	N
LOC100272228	NR_027456	3182	12	22	1.83333	N
FTX	NR_028379	2356	48	84	1.75	Y
SYS1-DBNDD2	NR_003189	1344	14	24	1.71429	N
LOC100506776	NR_040085	3516	26	44	1.69231	N
LOC731424	NR_037867	3390	19	32	1.68421	N
GATS	NR_028038	4059	132	221	1.67424	N
HYDIN2	NR_049745	23659	20	33	1.65	N
ARHGAP22	NR_045675	3297	102	167	1.63725	N
LOC100134368	NR_024453	1571	18	29	1.61111	Y
HYAL1	NR_047690	2547	76	122	1.60526	N
LOC100134229	NR_024451	2380	126	202	1.60317	N
LINC00239	NR_026774	642	40	64	1.6	Y
MIR600HG	NR_026677	5984	27	43	1.59259	N
HOXB-AS5	NR_024103	564	98	156	1.59184	N
DIO3OS	NR_002770	3454	19	30	1.57895	N
LINC00526	NR_026849	1306	63	99	1.57143	Y
LINC00641	NR_038970	5425	25	38	1.52	N
FLJ42709	NR_015369	3380	171	257	1.50292	N
LINC00176	NR_027686	5264	12	18	1.5	N
LINC00920	NR_046242	912	12	18	1.5	N
DGCR9	NR_024159	2415	28	42	1.5	N
UBE2Q2P2	NR_004847	1595	36	54	1.5	N
LOC643201	NR_036494	4292	28	41	1.46429	N
FLJ39051	NR_033839	752	66	96	1.45455	N
ZNF32-AS1	NR_047557	434	20	29	1.45	N
ZNF503-AS1	NR_038223	1867	113	163	1.44248	Y
SNORA70	NR_000011	135	16	23	1.4375	Y
MCM3AP-AS1	NR_002776	2314	14	20	1.42857	Y
LINC00312	NR_024065	2887	21	30	1.42857	N
LOC387723	NR_034125	2671	68	97	1.42647	Y
HILS1	NR_024193	1049	31	44	1.41935	N
ZNRF2P1	NR_003502	2034	29	41	1.41379	N
ARHGEF26-AS1	NR_037901	2598	34	48	1.41176	Y
ZBED3-AS1	NR_024398	1142	10	14	1.4	Y
TINCR	NR_027064	3693	46	64	1.3913	N
PRR26	NR_027152	2838	18	25	1.38889	N
IFFO1	NR_036467	2798	13	18	1.38462	N
LOC729603	NR_003288	3131	26	36	1.38462	N
LOC100144603	NR_021492	627	45	62	1.37778	N
SNAI3-AS1	NR_024402	2430	16	22	1.375	Y
ESPNP	NR_026567	2015	40	55	1.375	N
SRRM2-AS1	NR_027274	1371	11	15	1.36364	N
C14orf23	NR_026731	3141	22	30	1.36364	N
LINC00324	NR_026951	2094	25	34	1.36	N
MIR210HG	NR_038262	2303	14	19	1.35714	N
CATSPER2P1	NR_002318	1635	31	42	1.35484	N
LOC100129550	NR_024618	5904	17	23	1.35294	N
ACVR2B-AS1	NR_028389	2517	17	23	1.35294	N
NAGPA-AS1	NR_038913	1237	17	23	1.35294	N
PRKXP1	NR_073405	11532	34	46	1.35294	N
TESC	NR_031766	1024	2451	3302	1.34721	N
NSUN5P2	NR_033323	1767	279	374	1.3405	N
LOC155060	NR_036573	3154	65	87	1.33846	N
TAPT1-AS1	NR_027696	2547	12	16	1.33333	N
FLJ41200	NR_033863	2328	12	16	1.33333	N
LOC100289230	NR_036530	1876	12	16	1.33333	N
PITRM1-AS1	NR_038284	4076	30	40	1.33333	N
LOC100268168	NR_026682	1593	25	33	1.32	N
BOLA3-AS1	NR_045634	4190	244	322	1.31967	N
GOLGA6L5	NR_003246	7309	22	29	1.31818	N
GEMIN8P4	NR_002830	1702	44	58	1.31818	N
KCNMB3	NR_028135	2127	19	25	1.31579	N
LOC100506472	NR_040535	3566	38	50	1.31579	N
LOC100652772	NR_073113	3304	127	167	1.31496	N
DLX6-AS1	NR_015448	1990	16	21	1.3125	Y
LOC728730	NR_037875	2517	42	55	1.30952	N
LOC100128292	NR_024585	3014	13	17	1.30769	N
FAHD2CP	NR_003698	852	121	158	1.30579	N
ASMTL-AS1	NR_026711	2319	10	13	1.3	N
SH3BP5-AS1	NR_046084	5575	10	13	1.3	N
CROCCP3	NR_023386	5368	40	52	1.3	N
LINC00511	NR_033876	2265	200	260	1.3	Y
GPX2	NR_046320	1294	7882	10225	1.29726	N
KTN1	NR_073129	4913	173	224	1.2948	N
C12orf36	NR_036555	3202	212	272	1.28302	N
LOC100506343	NR_038951	2131	18	23	1.27778	N
LOC100130093	NR_024485	2377	47	60	1.2766	N
KDM4A-AS1	NR_033827	1560	51	65	1.27451	N
ZNF273	NR_003099	4414	117	149	1.2735	N
LOC170425	NR_038220	2685	11	14	1.27273	N
LIPT1	NR_037935	1678	26	33	1.26923	N
2013-09-04	NR_037155	2379	148	187	1.26351	N
MT1L	NR_001447	426	19	24	1.26316	N
LOH12CR2	NR_024061	1538	23	29	1.26087	N
FLJ43879	NR_034162	3489	27	34	1.25926	N
LINC00263	NR_026762	988	193	243	1.25907	Y
PRH1-PRR4	NR_037918	1582	47	59	1.25532	N
TYW3	NR_027962	3523	185	232	1.25405	N
TTC28-AS1	NR_026963	5109	138	173	1.25362	N
GUSBP5	NR_003675	1989	12	15	1.25	N
RASAL2-AS1	NR_027982	2338	16	20	1.25	N
H1FX-AS1	NR_026991	2193	32	40	1.25	N
LOC100286793	NR_027469	1195	56	70	1.25	N
C21orf119	NR_026845	825	102	127	1.2451	N
LOC100233156	NR_037872	1620	124	154	1.24194	N
LOC100130872	NR_024569	4981	270	334	1.23704	N
DBIL5P	NR_024120	3004	30	37	1.23333	N
LOC282997	NR_026932	2015	60	74	1.23333	N
LINC00525	NR_038407	1188	163	201	1.23313	Y
LINC00667	NR_015389	3977	349	430	1.23209	N
AURKAPS1	NR_001587	1537	13	16	1.23077	N
FAM186B	NR_027450	3099	13	16	1.23077	N
TLR8-AS1	NR_030727	1589	39	48	1.23077	N
SERHL	NR_027786	1357	105	129	1.22857	N
NSA2	NR_073403	1503	952	1167	1.22584	N
TMEM50B	NR_040016	3127	502	615	1.2251	N
GORAB	NR_027397	2587	40	49	1.225	N
SCARF1	NR_028076	3850	18	22	1.22222	N
HCP5	NR_040662	2539	145	177	1.22069	N
HIATL2	NR_002894	786	56	68	1.21429	N
RSBN1L-AS1	NR_038361	1978	136	165	1.21324	Y
HLA-F-AS1	NR_026972	1905	66	80	1.21212	N
ATXN3	NR_028457	6982	66	80	1.21212	N
LOC339894	NR_034007	2016	38	46	1.21053	N
ATP2A1-AS1	NR_046287	584	195	236	1.21026	N
LPP-AS2	NR_036497	2883	29	35	1.2069	N
LOC439994	NR_029408	1164	78	94	1.20513	Y
TMEM134	NR_073409	1106	1092	1315	1.20421	N
DHRS4-AS1	NR_023921	3038	691	832	1.20405	N
LOC100294145	NR_037177	3690	206	248	1.20388	N
SERPINE2	NR_073116	2674	1481	1780	1.20189	N
IQCH-AS1	NR_040051	5960	119	143	1.20168	N
DPY19L1P1	NR_036680	1901	15	18	1.2	N
LOC388906	NR_036498	1242	41	34	0.829268	N
SLC12A2	NR_046207	6926	273	226	0.827839	N
LOC100288637	NR_038253	5750	151	125	0.827815	N
ARHGAP5-AS1	NR_027263	1281	116	96	0.827586	N
HERC2P4	NR_002827	1162	23	19	0.826087	Y
CWC25	NR_073428	3220	448	370	0.825893	N
MATN1-AS1	NR_034182	2050	86	71	0.825581	N
LOC441242	NR_038378	1961	17	14	0.823529	Y
LOC400684	NR_046201	951	17	14	0.823529	N
LOC344595	NR_028301	3261	34	28	0.823529	N
HOXA-AS3	NR_038831	3992	34	28	0.823529	N
ERC1	NR_027948	9453	430	354	0.823256	N
ZNF788	NR_027049	3769	28	23	0.821429	N
LOC100507547	NR_037169	1127	67	55	0.820896	N
C1orf170	NR_027693	3040	39	32	0.820513	N
FLJ45340	NR_024368	10263	702	576	0.820513	N
ZNRD1-AS1	NR_026751	2431	50	41	0.82	N
ZSCAN12	NR_028077	4343	127	104	0.818898	N
PVT1	NR_003367	1699	215	176	0.818605	N
FOXO3B	NR_026718	7259	395	323	0.817722	N
TNPO3	NR_034053	4573	1371	1120	0.816922	N
LOC728190	NR_024397	822	98	80	0.816327	N
LOC728752	NR_036504	1414	70	57	0.814286	Y
MGC32805	NR_051996	1424	183	149	0.814208	Y
GUSBP4	NR_003660	770	43	35	0.813953	N
SLC6A10P	NR_003083	3839	86	70	0.813953	N
GLG1	NR_027264	9438	5282	4297	0.813518	N
ATP6V0E2-AS1	NR_027040	3069	359	292	0.81337	N
ASB16-AS1	NR_049729	2258	298	242	0.812081	Y
TATDN1	NR_027427	1148	202	164	0.811881	N
RTEL1-TNFRSF6B	NR_037882	5772	1812	1469	0.810706	N
CDKN2B-AS1	NR_003529	3834	47	38	0.808511	N
ALG1L9P	NR_073387	2488	47	38	0.808511	N
TSIX	NR_003255	37027	99	80	0.808081	N
LOC90834	NR_026993	2421	52	42	0.807692	N
LOC729732	NR_047662	3982	118	95	0.805085	N
HERC2P2	NR_002824	6075	800	644	0.805	N
GPATCH8	NR_036474	7037	951	765	0.804416	N
MSTO2P	NR_024117	2233	92	74	0.804348	N
RRP7B	NR_002184	2316	577	464	0.804159	N
AP3S2	NR_023361	6053	163	131	0.803681	N
ESRG	NR_027122	3138	1276	1025	0.803292	Y
ZNF204P	NR_002722	4009	15	12	0.8	N
LOC84989	NR_027182	1334	15	12	0.8	N
LOC653160	NR_037869	1887	15	12	0.8	N
C1RL-AS1	NR_026947	5272	187	149	0.796791	N
DKFZP434I0714	NR_033797	3000	54	43	0.796296	N
LOC100093631	NR_003580	3636	44	35	0.795455	N
SLC7A5P2	NR_002594	2536	107	85	0.794393	N
LOC644656	NR_036539	1143	58	46	0.793103	N
FAM41C	NR_027055	1706	53	42	0.792453	N
TPTE2P5	NR_038258	4362	53	42	0.792453	N
RPL13AP20	NR_003932	660	24	19	0.791667	N
SEC14L1P1	NR_026952	2572	24	19	0.791667	N
LINC00659	NR_046224	706	24	19	0.791667	N
THAP9-AS1	NR_034075	2308	235	186	0.791489	N
WHAMMP2	NR_026589	5246	43	34	0.790698	N
RRN3P3	NR_027460	2492	86	68	0.790698	N
HOXC5	NR_003084	1640	412	325	0.788835	N
LOC642852	NR_026943	7165	303	239	0.788779	N
LRRC37A4P	NR_002940	7238	273	215	0.787546	N
LOC440970	NR_033860	7309	14	11	0.785714	N
METTL21D	NR_049739	1880	224	176	0.785714	N
LOC652276	NR_015441	2714	245	192	0.783673	N
PPP1R1C	NR_048566	3199	46	36	0.782609	N
LOC286467	NR_026975	2928	184	144	0.782609	Y
LOC648987	NR_034085	2764	164	128	0.780488	N
MGC27345	NR_046216	10079	254	198	0.779528	N
LOC96610	NR_027293	2011	293	228	0.778157	N
LOC100506451	NR_038227	964	18	14	0.777778	N
LOC91948	NR_024172	1517	27	21	0.777778	Y
PTPRG-AS1	NR_038281	2682	116	90	0.775862	Y
GBAP1	NR_002188	2036	98	76	0.77551	N
DLEU2	NR_002612	2768	98	76	0.77551	N
LINC00704	NR_024475	1394	111	86	0.774775	N
OR2A20P	NR_002158	930	53	41	0.773585	N
LOC389791	NR_024425	2106	57	44	0.77193	Y
FAM86JP	NR_024251	2041	219	169	0.771689	N
INTS8	NR_073444	3563	240	185	0.770833	Y
HMGN2P46	NR_022014	1927	13	10	0.769231	Y
SLC16A7	NR_073055	12052	13	10	0.769231	Y
OR7E37P	NR_002163	1203	78	60	0.769231	Y
SLC5A10	NR_073067	2201	86	66	0.767442	Y
LOC100287314（LINC00941）	NR_040245	1895	183	140	0.765027	N
SNORA67	NR_002912	137	21	16	0.761905	Y
TCAM1P	NR_002947	3317	21	16	0.761905	N
STOM	NR_073037	3328	172	131	0.761628	N
MALAT1	NR_002819	8707	163	124	0.760736	N
PPP1R2P3	NR_038443	1991	100	76	0.76	N
GABPB1-AS1	NR_024490	4133	85	64	0.752941	N
LOC150776	NR_026922	3788	1034	777	0.751451	N
ANXA2P1	NR_001562	1343	16	12	0.75	N
FUT8-AS1	NR_024334	2025	20	15	0.75	Y
LOC100130000	NR_033189	1731	28	21	0.75	N
PRR7-AS1	NR_038915	1600	52	39	0.75	Y
TPTEP1	NR_001591	1430	346	259	0.748555	N
DDX12P	NR_033399	3909	1002	749	0.747505	N
FLJ14186	NR_037596	4818	510	380	0.745098	N
KIAA1656	NR_046312	7605	66	49	0.742424	N
DKFZP686I15217	NR_026855	2809	31	23	0.741935	N
LOC440028	NR_033972	2311	62	46	0.741935	N
WHAMMP3	NR_003521	3588	58	43	0.741379	N
KTN1-AS1	NR_027123	1512	27	20	0.740741	Y
TUBA3FP	NR_003608	1960	54	40	0.740741	N
FAM222A-AS1	NR_026661	868	177	131	0.740113	N
LOC729176	NR_003954	2156	42	31	0.738095	N
BMS1P1	NR_026566	4234	19	14	0.736842	N
LOC100131655	NR_040024	1295	19	14	0.736842	N
LOC100506394（GAS6-AS2）	NR_044993	1942	57	42	0.736842	N
ZNF815P	NR_023382	2821	98	72	0.734694	N
LOC348761	NR_033879	3509	124	91	0.733871	N
LOC100507463	NR_037173	1498	169	124	0.733728	N
LOC153684	NR_015447	2260	15	11	0.733333	Y
DSCR9	NR_026719	1644	15	11	0.733333	Y
LINC00665	NR_038278	1749	15	11	0.733333	N
SSR4P1	NR_027292	2256	30	22	0.733333	N
LOC100508120	NR_046229	1588	30	22	0.733333	N
LINC00467	NR_026761	758	60	44	0.733333	Y
LOC389641	NR_033928	1970	403	295	0.73201	N
MOK	NR_073540	2058	108	79	0.731481	N
NFKB2	NR_048560	3416	560	409	0.730357	N
FDPSL2A	NR_003262	4981	59	43	0.728814	N
MGC12916	NR_026880	2006	22	16	0.727273	N
PSCA	NR_033343	1176	33	24	0.727273	N
LOC100499227	NR_034160	1156	33	24	0.727273	N
NKAPP1	NR_027131	2420	95	69	0.726316	N
LOC100133331	NR_028327	4273	58	42	0.724138	N
MIRLET7BHG	NR_027033	4717	134	97	0.723881	N
NBLA00301	NR_003679	766	18	13	0.722222	N
LOC284581	NR_046097	2594	18	13	0.722222	Y
LOC100505695	NR_046247	1085	86	62	0.72093	N
CLUHP3	NR_024034	1776	118	85	0.720339	N
LINC00085	NR_024330	1964	14	10	0.714286	N
RNF157-AS1	NR_040017	2177	14	10	0.714286	N
LINC00507	NR_046392	2129	14	10	0.714286	N
GK3P	NR_026575	2232	21	15	0.714286	N
ST7-AS1	NR_002330	1888	42	30	0.714286	N
HIST2H2BC	NR_036461	582	56	40	0.714286	N
LOC730091	NR_038387	3337	56	40	0.714286	N
RSRC2	NR_036435	2449	542	386	0.712177	N
CIRBP-AS1	NR_027271	1356	66	47	0.712121	Y
LOC100506746（AFF1-AS1）	NR_038841	1945	31	22	0.709677	N
LOC100630918（PARTICL）	NR_038942	1420	65	46	0.707692	N
MIR17HG	NR_027350	5018	58	41	0.706897	N
CLU	NR_038335	2995	1013	716	0.706811	N
NABP1	NR_045623	3952	243	171	0.703704	N
UGGT1	NR_027671	10932	985	692	0.702538	N
LINC00261	NR_001558	4911	97	68	0.701031	N
MRPL45P2	NR_033934	1396	40	28	0.7	N
LOC284454	NR_036515	1774	292	203	0.695205	Y
LBX2-AS1	NR_024606	2449	269	187	0.695167	Y
PTGER4P2	NR_024496	3705	36	25	0.694444	N
PI4KAP2	NR_003700	2272	192	133	0.692708	N
LINC00341	NR_026779	2824	146	101	0.691781	N
LOC100190986	NR_024456	2432	42	29	0.690476	N
MORF4L2-AS1	NR_038978	2870	29	20	0.689655	N
SDCBP2-AS1	NR_040047	2479	29	20	0.689655	N
LINC-ROR	NR_048536	2589	32	22	0.6875	N
BZRAP1-AS1	NR_038410	2483	108	74	0.685185	N
UBE2Q2P3	NR_024474	1210	73	50	0.684932	N
RMRP	NR_003051	268	149	102	0.684564	N
BTN2A3P	NR_027795	2483	38	26	0.684211	N
LOC100507412	NR_038958	2945	557	381	0.684022	N
LINC00338	NR_027058	2169	313	214	0.683706	Y
SLFNL1-AS1	NR_037868	4800	22	15	0.681818	N
LOC100507266	NR_037888	2478	66	45	0.681818	N
EP400NL	NR_003290	1539	75	51	0.68	N
SNHG3	NR_036473	2346	2367	1604	0.677651	N
FLJ30403	NR_034159	1701	31	21	0.677419	N
GOLGA2P5	NR_024261	2439	142	95	0.669014	N
DLEU2L	NR_002771	1657	151	101	0.668874	N
SMG1P1	NR_027154	5010	778	519	0.667095	N
NPPA-AS1	NR_037806	1662	15	10	0.666667	N
GGT8P	NR_003503	2484	18	12	0.666667	N
SNORA76	NR_002995	133	21	14	0.666667	N
DDX11L2	NR_024004	2158	21	14	0.666667	N
LOC646329	NR_034120	2228	24	16	0.666667	N
GLUD1P7	NR_048574	3679	24	16	0.666667	N
LINC00346	NR_027701	6322	42	28	0.666667	N
LOC100133161	NR_028326	4614	57	38	0.666667	N
ZNF205-AS1	NR_024166	1219	69	46	0.666667	Y
FLJ20021	NR_033874	793	78	52	0.666667	Y
PHLDA3	NR_073080	1625	544	362	0.665441	N
LOC100507173	NR_038292	2771	44	29	0.659091	Y
LOC100506963(ELOA-AS1)	NR_038280	1084	29	19	0.655172	N
LOC254100（SSSCA1-AS1）	NR_038923	1194	81	53	0.654321	Y
GUSBP2	NR_003504	1200	23	15	0.652174	Y
LINC00115	NR_024321	1317	23	15	0.652174	Y
TIPARP-AS1	NR_027954	2543	23	15	0.652174	N
SNX22	NR_073534	3661	69	45	0.652174	N
LOC100190940	NR_024457	3211	17	11	0.647059	N
PPIEL	NR_003929	2637	22	14	0.636364	N
LOC284751	NR_034124	2278	44	28	0.636364	Y
LOC283788	NR_027436	3662	99	63	0.636364	N
LOC650368	NR_024248	1477	19	12	0.631579	Y
ANKRD20A5P	NR_040113	3707	19	12	0.631579	N
LOC100505648（RAD51-AS1）	NR_040058	1135	27	17	0.62963	Y
NEAT1	NR_028272	3735	1052	661	0.628327	N
MBNL1-AS1	NR_027038	6656	32	20	0.625	N
LOC153910	NR_027312	2293	40	25	0.625	N
LOC441454	NR_028350	1381	111	69	0.621622	N
EPGN	NR_073114	2767	29	18	0.62069	N
ZNF767	NR_027788	3583	299	185	0.618729	N
LOC440354	NR_002473	3874	55	34	0.618182	N
TPI1P2	NR_002187	2017	26	16	0.615385	N
FAM74A3	NR_026801	1883	39	24	0.615385	N
EGFL7	NR_046367	2125	542	332	0.612546	N
LOC100129917	NR_036511	1700	18	11	0.611111	Y
ATP8B3	NR_047593	5239	54	33	0.611111	N
LOC100131096	NR_040071	3188	108	66	0.611111	N
RNA45S5	NR_046235	13357	861	524	0.608595	N
LOC728407	NR_029388	1420	120	73	0.608333	N
LOC100130557	NR_024567	3182	51	31	0.607843	N
CNIH2	NR_073078	1382	33	20	0.606061	N
LOC100335030	NR_033267	3160	53	32	0.603774	N
EGFL8	NR_037860	1316	93	56	0.602151	N
STK4-AS1	NR_038341	2116	20	12	0.6	N
TOB2P1	NR_002936	3592	30	18	0.6	N
LOC100126784	NR_015384	3739	135	81	0.6	Y
ZNF670-ZNF695	NR_037894	1119	17	10	0.588235	N
LINC00672	NR_038847	3692	19	11	0.578947	N
CXCL1	NR_046035	1192	19	11	0.578947	N
PKI55	NR_037701	3304	83	48	0.578313	N
HLA-L	NR_027822	4623	26	15	0.576923	N
RAMP2-AS1	NR_024461	3257	33	19	0.575758	Y
SNHG9	NR_003142	233	44	25	0.568182	N
BMS1P4	NR_026592	1960	165	93	0.563636	N
LOC100131691	NR_027334	2606	48	27	0.5625	N
CEBPA-AS1	NR_026887	2201	22	12	0.545455	Y
LARS2-AS1	NR_048543	1854	22	12	0.545455	N
LOC400752	NR_024270	1710	24	13	0.541667	N
HNF1A-AS1	NR_024345	2455	24	13	0.541667	Y
LINC00668	NR_034100	1751	37	20	0.540541	Y
ZNRF3-AS1	NR_046851	2170	50	27	0.54	N
LOC100499489	NR_036533	2505	23	12	0.521739	N
PRICKLE2-AS3	NR_046702	3091	33	17	0.515152	N
GATM-AS1	NR_033252	1424	90	46	0.511111	N
LOC100132062	NR_028325	4370	24	12	0.5	N
LINC00516	NR_073459	725	24	12	0.5	N
MIRLET7DHG	NR_046163	1349	28	14	0.5	Y
LOC100996291	NR_073178	2934	30	15	0.5	N
FAM226A	NR_026595	2022	32	16	0.5	N
LOC494141	NR_026541	2079	23	11	0.478261	N
DNAJC9-AS1	NR_038373	2858	26	12	0.461538	N
LOC100288842	NR_027442	583	24	11	0.458333	N
LOC401320	NR_038889	3871	24	11	0.458333	N
RPPH1	NR_002312	341	128	57	0.445312	N
LOC100272217	NR_027440	2145	23	10	0.434783	N
HERC2P3	NR_036432	4278	23	10	0.434783	N
GUSBP9	NR_033968	610	31	13	0.419355	N
CLK2P	NR_002711	1812	34	12	0.352941	N
SLC7A7	NR_040448	2538	40	13	0.325	N
RNA5-8S5	NR_003285	156	2980	783	0.262752	N
HOXB-AS3	NR_033205	532	100	22	0.22	N
MIAT	NR_003491	10182	76	11	0.144737	N
