# Supplementary material for: An oncopeptide regulates m6A recognition by the m6A reader IGF2BP1 and tumorigenesis
Source: Nat Commun. 2020 Apr 3;11:1685. doi: 10.1038/s41467-020-15403-9 (PMC7125119; doi:10.1038/s41467-020-15403-9)
Supplement: Supplementary file 5 — Supplementary Data 2 [file 41467_2020_15403_MOESM5_ESM.xls]

## Sheet: Sheet1
	Supplementary Data 2. The proteins interacted with RBRP were identified by Co-IP together with proteomics.
	Uniprot Accesion Number	Protein Score			Peptides(unique peptides)		Protein Name			Gene Name
2.1	sp|P09651|ROA1_HUMAN	1517	38723	33 (31)	10 (10)	1.27	Heterogeneous nuclear ribonucleoprotein A1 OS=Homo sapiens GN=HNRNPA1			HNRNPA1
3	sp|P38159|RBMX_HUMAN	1369	42306	44 (37)	14 (13)	1.87	RNA-binding motif protein, X chromosome OS=Homo sapiens GN=RBMX			RBMX
1.1	sp|Q08211|DHX9_HUMAN	1260	140869	56 (52)	19 (18)	0.62	ATP-dependent RNA helicase A OS=Homo sapiens GN=DHX9			DHX9
2.1	sp|Q9NZI8|IF2B1_HUMAN	1146	63441	40 (33)	12 (11)	0.83	Insulin-like growth factor 2 mRNA-binding protein 1 OS=Homo sapiens GN=IGF2BP1			IGF2BP1
3	sp|P38646|GRP75_HUMAN	1011	73635	24 (22)	6 (6)	0.3	Stress-70 protein, mitochondrial OS=Homo sapiens GN=HSPA9			HSPA9
2	sp|Q86T24|KAISO_HUMAN	863	74438	27 (27)	10 (10)	0.68	Transcriptional regulator Kaiso OS=Homo sapiens GN=ZBTB33			ZBTB33
4	sp|P67809|YBOX1_HUMAN	815	35903	23 (21)	7 (6)	1.22	Nuclease-sensitive element-binding protein 1 OS=Homo sapiens GN=YBX1			YBX1
5.1	sp|P17844|DDX5_HUMAN	803	69105	28 (25)	6 (5)	0.26	Probable ATP-dependent RNA helicase DDX5 OS=Homo sapiens GN=DDX5			DDX5
5	sp|Q12906|ILF3_HUMAN	788	95279	25 (21)	10 (8)	0.4	Interleukin enhancer-binding factor 3 OS=Homo sapiens GN=ILF3			ILF3
6	sp|P52272|HNRPM_HUMAN	761	77464	24 (20)	12 (11)	0.64	Heterogeneous nuclear ribonucleoprotein M OS=Homo sapiens GN=HNRNPM			HNRNPM
6.1	sp|P38919|IF4A3_HUMAN	697	46841	25 (18)	10 (8)	0.98	Eukaryotic initiation factor 4A-III OS=Homo sapiens GN=EIF4A3			EIF4A3
3	sp|P43243|MATR3_HUMAN	583	94565	16 (14)	7 (6)	0.27	Matrin-3 OS=Homo sapiens GN=MATR3			MATR3
9	sp|Q99623|PHB2_HUMAN	536	33276	22 (18)	12 (11)	1.84	Prohibitin-2 OS=Homo sapiens GN=PHB2			PHB2
8	sp|O43143|DHX15_HUMAN	515	90875	23 (22)	7 (7)	0.33	Pre-mRNA-splicing factor ATP-dependent RNA helicase DHX15 OS=Homo sapiens GN=DHX15			DHX15
8	sp|P29692|EF1D_HUMAN	515	31103	16 (15)	5 (5)	0.66	Elongation factor 1-delta OS=Homo sapiens GN=EEF1D			EEF1D
7	sp|Q8IZL8|PELP1_HUMAN	489	119624	9 (8)	4 (3)	0.08	Proline-, glutamic acid- and leucine-rich protein 1 OS=Homo sapiens GN=PELP1			PELP1
12	sp|P41091|IF2G_HUMAN	481	51077	14 (12)	6 (5)	0.37	Eukaryotic translation initiation factor 2 subunit 3 OS=Homo sapiens GN=EIF2S3			EIF2S3
8	sp|Q00839|HNRPU_HUMAN	476	90528	14 (11)	5 (3)	0.19	Heterogeneous nuclear ribonucleoprotein U OS=Homo sapiens GN=HNRNPU			HNRNPU
6	sp|Q15233|NONO_HUMAN	475	54197	22 (19)	10 (9)	0.8	Non-POU domain-containing octamer-binding protein OS=Homo sapiens GN=NONO			NONO
13	sp|Q99459|CDC5L_HUMAN	429	92194	13 (12)	8 (7)	0.32	Cell division cycle 5-like protein OS=Homo sapiens GN=CDC5L			CDC5L
14	sp|P45880|VDAC2_HUMAN	427	31547	10 (8)	5 (4)	0.49	Voltage-dependent anion-selective channel protein 2 OS=Homo sapiens GN=VDAC2			VDAC2
1.2	sp|Q7L2E3|DHX30_HUMAN	417	133854	23 (18)	13 (11)	0.34	Putative ATP-dependent RNA helicase DHX30 OS=Homo sapiens GN=DHX30			DHX30
11	sp|Q15393|SF3B3_HUMAN	387	135492	25 (18)	14 (11)	0.3	Splicing factor 3B subunit 3 OS=Homo sapiens GN=SF3B3			SF3B3
10	sp|O75306|NDUS2_HUMAN	381	52512	17 (16)	7 (7)	0.63	NADH dehydrogenase [ubiquinone] iron-sulfur protein 2, mitochondrial OS=Homo sapiens GN=NDUFS2			NDUFS2
5.2	sp|Q92841|DDX17_HUMAN	381	80222	11 (11)	2 (2)	0.08	Probable ATP-dependent RNA helicase DDX17 OS=Homo sapiens GN=DDX17			DDX17
10.1	sp|O60506|HNRPQ_HUMAN	371	69560	15 (12)	6 (5)	0.26	Heterogeneous nuclear ribonucleoprotein Q OS=Homo sapiens GN=SYNCRIP			SYNCRIP
6.2	sp|P60842|IF4A1_HUMAN	340	46125	12 (11)	8 (7)	0.74	Eukaryotic initiation factor 4A-I OS=Homo sapiens GN=EIF4A1			EIF4A1
16	sp|Q86V81|THOC4_HUMAN	331	26872	10 (9)	4 (4)	0.6	THO complex subunit 4 OS=Homo sapiens GN=ALYREF			ALYREF
2.2	sp|O00425|IF2B3_HUMAN	328	63666	16 (14)	5 (4)	0.29	Insulin-like growth factor 2 mRNA-binding protein 3 OS=Homo sapiens GN=IGF2BP3			IGF2BP3
14	sp|Q9BV38|WDR18_HUMAN	296	47375	14 (12)	7 (6)	0.5	WD repeat-containing protein 18 OS=Homo sapiens GN=WDR18			WDR18
17	sp|P49821|NDUV1_HUMAN	283	50785	14 (13)	6 (5)	0.37	NADH dehydrogenase [ubiquinone] flavoprotein 1, mitochondrial OS=Homo sapiens GN=NDUFV1			NDUFV1
16	sp|Q13435|SF3B2_HUMAN	275	100165	14 (11)	7 (7)	0.25	Splicing factor 3B subunit 2 OS=Homo sapiens GN=SF3B2			SF3B2
12	sp|P14866|HNRPL_HUMAN	272	64092	11 (10)	4 (4)	0.22	Heterogeneous nuclear ribonucleoprotein L OS=Homo sapiens GN=HNRNPL			HNRNPL
17	sp|Q9H9B4|SFXN1_HUMAN	268	35596	11 (8)	7 (6)	0.71	Sideroflexin-1 OS=Homo sapiens GN=SFXN1			SFXN1
17	sp|O75533|SF3B1_HUMAN	265	145738	12 (10)	10 (9)	0.22	Splicing factor 3B subunit 1 OS=Homo sapiens GN=SF3B1			SF3B1
10.2	sp|O43390|HNRPR_HUMAN	251	70899	12 (9)	5 (4)	0.2	Heterogeneous nuclear ribonucleoprotein R OS=Homo sapiens GN=HNRNPR			HNRNPR
19	sp|Q07955|SRSF1_HUMAN	248	27728	11 (10)	7 (7)	1.21	Serine/arginine-rich splicing factor 1 OS=Homo sapiens GN=SRSF1			SRSF1
17	sp|P07910|HNRPC_HUMAN	247	33650	9 (9)	4 (4)	0.46	Heterogeneous nuclear ribonucleoproteins C1/C2 OS=Homo sapiens GN=HNRNPC			HNRNPC
12	sp|O75643|U520_HUMAN	234	244353	10 (10)	7 (7)	0.1	U5 small nuclear ribonucleoprotein 200 kDa helicase OS=Homo sapiens GN=SNRNP200			SNRNP200
18	sp|Q9NXF1|TEX10_HUMAN	226	105608	11 (9)	6 (5)	0.16	Testis-expressed protein 10 OS=Homo sapiens GN=TEX10			TEX10
15	sp|P50990|TCPQ_HUMAN	209	59583	9 (8)	6 (5)	0.31	T-complex protein 1 subunit theta OS=Homo sapiens GN=CCT8			CCT8
22	sp|Q9Y230|RUVB2_HUMAN	207	51125	13 (8)	6 (4)	0.28	RuvB-like 2 OS=Homo sapiens GN=RUVBL2			RUVBL2
15	sp|P04843|RPN1_HUMAN	206	68527	6 (5)	4 (3)	0.15	Dolichyl-diphosphooligosaccharide--protein glycosyltransferase subunit 1 OS=Homo sapiens GN=RPN1			RPN1
18	sp|P22234|PUR6_HUMAN	199	47049	5 (5)	2 (2)	0.15	Multifunctional protein ADE2 OS=Homo sapiens GN=PAICS			PAICS
2.2	sp|Q13151|ROA0_HUMAN	192	30822	9 (9)	4 (4)	0.51	Heterogeneous nuclear ribonucleoprotein A0 OS=Homo sapiens GN=HNRNPA0			HNRNPA0
16.1	sp|P49368|TCPG_HUMAN	187	60495	9 (5)	6 (3)	0.17	T-complex protein 1 subunit gamma OS=Homo sapiens GN=CCT3			CCT3
23	sp|Q9BY77|PDIP3_HUMAN	186	46060	4 (3)	3 (2)	0.15	Polymerase delta-interacting protein 3 OS=Homo sapiens GN=POLDIP3			POLDIP3
17	sp|P27694|RFA1_HUMAN	182	68095	9 (8)	6 (5)	0.27	Replication protein A 70 kDa DNA-binding subunit OS=Homo sapiens GN=RPA1			RPA1
25	sp|P60228|EIF3E_HUMAN	179	52187	10 (8)	6 (5)	0.36	Eukaryotic translation initiation factor 3 subunit E OS=Homo sapiens GN=EIF3E			EIF3E
19	sp|Q9NYF8|BCLF1_HUMAN	172	106059	7 (5)	4 (3)	0.1	Bcl-2-associated transcription factor 1 OS=Homo sapiens GN=BCLAF1			BCLAF1
20	sp|Q9Y2W1|TR150_HUMAN	172	108601	7 (6)	4 (4)	0.13	Thyroid hormone receptor-associated protein 3 OS=Homo sapiens GN=THRAP3			THRAP3
22	sp|Q14684|RRP1B_HUMAN	163	84375	5 (5)	3 (3)	0.12	Ribosomal RNA processing protein 1 homolog B OS=Homo sapiens GN=RRP1B			RRP1B
18	sp|P54132|BLM_HUMAN	158	158901	6 (6)	3 (3)	0.06	Bloom syndrome protein OS=Homo sapiens GN=BLM			BLM
20	sp|Q16795|NDUA9_HUMAN	146	42483	7 (6)	5 (4)	0.45	NADH dehydrogenase [ubiquinone] 1 alpha subcomplex subunit 9, mitochondrial OS=Homo sapiens GN=NDUFA9			NDUFA9
27	sp|Q13601|KRR1_HUMAN	137	43638	6 (4)	3 (2)	0.16	KRR1 small subunit processome component homolog OS=Homo sapiens GN=KRR1			KRR1
23	sp|Q16629|SRSF7_HUMAN	134	27350	11 (5)	4 (2)	0.26	Serine/arginine-rich splicing factor 7 OS=Homo sapiens GN=SRSF7			SRSF7
2.3	sp|P22626|ROA2_HUMAN	132	37407	8 (7)	3 (3)	0.29	Heterogeneous nuclear ribonucleoproteins A2/B1 OS=Homo sapiens GN=HNRNPA2B1			HNRNPA2B1
22	sp|P55795|HNRH2_HUMAN	127	49232	6 (3)	4 (3)	0.21	Heterogeneous nuclear ribonucleoprotein H2 OS=Homo sapiens GN=HNRNPH2			HNRNPH2
23	sp|Q9NX58|LYAR_HUMAN	123	43588	4 (3)	3 (2)	0.16	Cell growth-regulating nucleolar protein OS=Homo sapiens GN=LYAR			LYAR
27	sp|O15226|NKRF_HUMAN	121	77624	12 (7)	6 (4)	0.18	NF-kappa-B-repressing factor OS=Homo sapiens GN=NKRF			NKRF
23	sp|P22087|FBRL_HUMAN	117	33763	11 (4)	6 (2)	0.21	rRNA 2'-O-methyltransferase fibrillarin OS=Homo sapiens GN=FBL			FBL
19	sp|Q9BVP2|GNL3_HUMAN	115	61954	12 (8)	5 (3)	0.17	Guanine nucleotide-binding protein-like 3 OS=Homo sapiens GN=GNL3			GNL3
6.3	sp|P20042|IF2B_HUMAN	113	38364	12 (5)	4 (4)	0.39	Eukaryotic translation initiation factor 2 subunit 2 OS=Homo sapiens GN=EIF2S2			EIF2S2
26	sp|P07814|SYEP_HUMAN	110	170483	5 (4)	4 (3)	0.06	Bifunctional glutamate/proline--tRNA ligase OS=Homo sapiens GN=EPRS			EPRS
25	sp|P19338|NUCL_HUMAN	110	76568	4 (4)	4 (4)	0.18	Nucleolin OS=Homo sapiens GN=NCL			NCL
23	sp|P35637|FUS_HUMAN	108	53394	3 (3)	2 (2)	0.13	RNA-binding protein FUS OS=Homo sapiens GN=FUS			FUS
26	sp|Q12905|ILF2_HUMAN	107	43035	3 (3)	2 (2)	0.16	Interleukin enhancer-binding factor 2 OS=Homo sapiens GN=ILF2			ILF2
32	sp|P21796|VDAC1_HUMAN	105	30754	9 (6)	5 (3)	0.36	Voltage-dependent anion-selective channel protein 1 OS=Homo sapiens GN=VDAC1			VDAC1
25	sp|Q9NVI7|ATD3A_HUMAN	104	71325	8 (4)	6 (4)	0.2	ATPase family AAA domain-containing protein 3A OS=Homo sapiens GN=ATAD3A			ATAD3A
27	sp|Q8N257|H2B3B_HUMAN	102	13900	7 (4)	3 (2)	0.55	Histone H2B type 3-B OS=Homo sapiens GN=HIST3H2BB			HIST3H2BB
35	sp|Q13247|SRSF6_HUMAN	99	39563	7 (4)	4 (3)	0.27	Serine/arginine-rich splicing factor 6 OS=Homo sapiens GN=SRSF6			SRSF6
16	sp|P16402|H13_HUMAN	93	22336	57 (2)	3 (2)	0.32	Histone H1.3 OS=Homo sapiens GN=HIST1H1D			HIST1H1D
38	sp|Q9H0S4|DDX47_HUMAN	89	50615	4 (3)	3 (3)	0.21	Probable ATP-dependent RNA helicase DDX47 OS=Homo sapiens GN=DDX47			DDX47
23	sp|O76021|RL1D1_HUMAN	84	54939	5 (5)	2 (2)	0.12	Ribosomal L1 domain-containing protein 1 OS=Homo sapiens GN=RSL1D1			DDOST
39	sp|P39656|OST48_HUMAN	84	50769	7 (4)	3 (2)	0.13	Dolichyl-diphosphooligosaccharide--protein glycosyltransferase 48 kDa subunit OS=Homo sapiens GN=DDOST			RSL1D1
26	sp|Q6P2Q9|PRP8_HUMAN	82	273427	7 (5)	5 (3)	0.04	Pre-mRNA-processing-splicing factor 8 OS=Homo sapiens GN=PRPF8			PRPF8
29	sp|P62937|PPIA_HUMAN	77	18001	3 (3)	2 (2)	0.41	Peptidyl-prolyl cis-trans isomerase A OS=Homo sapiens GN=PPIA			PPIA
32	sp|Q9BQ39|DDX50_HUMAN	77	82514	6 (4)	3 (2)	0.08	ATP-dependent RNA helicase DDX50 OS=Homo sapiens GN=DDX50			DDX50
28	sp|P46940|IQGA1_HUMAN	75	189134	5 (3)	4 (2)	0.03	Ras GTPase-activating-like protein IQGAP1 OS=Homo sapiens GN=IQGAP1			IQGAP1
31	sp|P62979|RS27A_HUMAN	71	17953	5 (2)	4 (2)	0.41	Ubiquitin-40S ribosomal protein S27a OS=Homo sapiens GN=RPS27A			RPS27A
30	sp|P04406|G3P_HUMAN	69	36030	5 (2)	4 (2)	0.19	Glyceraldehyde-3-phosphate dehydrogenase OS=Homo sapiens GN=GAPDH			GAPDH
32	sp|Q8IY81|SPB1_HUMAN	68	96499	4 (2)	3 (2)	0.07	pre-rRNA processing protein FTSJ3 OS=Homo sapiens GN=FTSJ3			FTSJ3
28	sp|P19525|E2AK2_HUMAN	62	62056	3 (2)	2 (2)	0.11	Interferon-induced, double-stranded RNA-activated protein kinase OS=Homo sapiens GN=EIF2AK2			EIF2AK2
32	sp|P35579|MYH9_HUMAN	62	226392	7 (3)	5 (2)	0.03	Myosin-9 OS=Homo sapiens GN=MYH9			MYH9
44	sp|P30153|2AAA_HUMAN	60	65267	4 (2)	3 (2)	0.1	Serine/threonine-protein phosphatase 2A 65 kDa regulatory subunit A alpha isoform OS=Homo sapiens GN=PPP2R1A			PPP2R1A
42	sp|Q6P1J9|CDC73_HUMAN	60	60539	6 (3)	3 (3)	0.17	Parafibromin OS=Homo sapiens GN=CDC73			CDC73
34	sp|Q9BQG0|MBB1A_HUMAN	60	148762	5 (3)	3 (3)	0.07	Myb-binding protein 1A OS=Homo sapiens GN=MYBBP1A			MYBBP1A
27	sp|P05141|ADT2_HUMAN	58	32831	4 (3)	3 (2)	0.21	ADP/ATP translocase 2 OS=Homo sapiens GN=SLC25A5			SLC25A5
39	sp|P31689|DNJA1_HUMAN	58	44839	3 (2)	3 (2)	0.15	DnaJ homolog subfamily A member 1 OS=Homo sapiens GN=DNAJA1			DNAJA1
42	sp|O60524|NEMF_HUMAN	56	122878	2 (2)	2 (2)	0.05	Nuclear export mediator factor NEMF OS=Homo sapiens GN=NEMF			NEMF
45	sp|Q92499|DDX1_HUMAN	52	82380	5 (4)	3 (3)	0.12	ATP-dependent RNA helicase DDX1 OS=Homo sapiens GN=DDX1			DDX1
52	sp|Q7Z333|SETX_HUMAN	51	302689	9 (5)	5 (2)	0.02	Probable helicase senataxin OS=Homo sapiens GN=SETX			SETX
40	sp|Q96G21|IMP4_HUMAN	51	33736	5 (4)	3 (3)	0.32	U3 small nucleolar ribonucleoprotein protein IMP4 OS=Homo sapiens GN=IMP4			IMP4
49	sp|P04908|H2A1B_HUMAN	45	14127	2 (2)	2 (2)	0.54	Histone H2A type 1-B/E OS=Homo sapiens GN=HIST1H2AB			HIST1H2AB
40	sp|Q00610|CLH1_HUMAN	44	191493	5 (2)	4 (2)	0.03	Clathrin heavy chain 1 OS=Homo sapiens GN=CLTC			CLTC
52	sp|Q02224|CENPE_HUMAN	43	316219	19 (3)	9 (2)	0.02	Centromere-associated protein E OS=Homo sapiens GN=CENPE			CENPE
58	sp|Q96I24|FUBP3_HUMAN	42	61602	2 (2)	2 (2)	0.11	Far upstream element-binding protein 3 OS=Homo sapiens GN=FUBP3			FUBP3
61	sp|P62258|1433E_HUMAN	41	29155	4 (2)	3 (2)	0.24	14-3-3 protein epsilon OS=Homo sapiens GN=YWHAE			YWHAE
59	sp|Q9NQ55|SSF1_HUMAN	41	53161	4 (3)	2 (2)	0.13	Suppressor of SWI4 1 homolog OS=Homo sapiens GN=PPAN PE=2			PPAN
62	sp|P27348|1433T_HUMAN	40	27747	6 (3)	3 (2)	0.25	14-3-3 protein theta OS=Homo sapiens GN=YWHAQ			YWHAQ
50	sp|P00558|PGK1_HUMAN	39	44586	2 (2)	2 (2)	0.15	Phosphoglycerate kinase 1 OS=Homo sapiens GN=PGK1			PGK1
58	sp|Q96AG4|LRC59_HUMAN	37	34909	3 (2)	2 (2)	0.2	Leucine-rich repeat-containing protein 59 OS=Homo sapiens GN=LRRC59			LRRC59
59	sp|Q96KR1|ZFR_HUMAN	36	116939	5 (2)	3 (2)	0.06	Zinc finger RNA-binding protein OS=Homo sapiens GN=ZFR			ZFR
71	sp|Q13283|G3BP1_HUMAN	33	52132	5 (4)	3 (2)	0.13	Ras GTPase-activating protein-binding protein 1 OS=Homo sapiens GN=G3BP1			G3BP1
75	sp|Q07666|KHDR1_HUMAN	32	48197	2 (2)	2 (2)	0.14	KH domain-containing, RNA-binding, signal transduction-associated protein 1 OS=Homo sapiens GN=KHDRBS1			KHDRBS1
77	sp|O60832|DKC1_HUMAN	30	57638	4 (2)	3 (2)	0.12	H/ACA ribonucleoprotein complex subunit 4 OS=Homo sapiens GN=DKC1			DKC1
56	sp|P24928|RPB1_HUMAN	28	217039	2 (2)	2 (2)	0.03	DNA-directed RNA polymerase II subunit RPB1 OS=Homo sapiens GN=POLR2A			POLR2A
