# Supplementary material for: An oncopeptide regulates m6A recognition by the m6A reader IGF2BP1 and tumorigenesis
Source: Nat Commun. 2020 Apr 3;11:1685. doi: 10.1038/s41467-020-15403-9 (PMC7125119; doi:10.1038/s41467-020-15403-9)
Supplement: Supplementary file 7 — Source Data [file 41467_2020_15403_MOESM7_ESM.xls]

## Sheet: Fig 1a
	GFPwt					GFPmut					LINC00263					KTN1-AS1					ZNF205-AS1					LOC*					LINC00266-1					LINC00115					FIRRE					FLJ20021
GFP
White light

## Sheet: Fig 1b
	NC					ORF-Flag					5'UTR-ORF-Flag					5'UTR-ORFmut-Flag
Flag
DAPI
RBRP
DAPI

## Sheet: Fig 1c
	anti-Flag						anti-RBRP					Anti-actin

## Sheet: Fig 2a
	SW480					SW620
RBRP
DAPI

## Sheet: Fig 2b
	Colon					Ovarian					Nasopharygeal		breast
Anti-RBRP
Anti-actin

## Sheet: Fig 2c
	case#1-3						case#4-5
anti-RBRP							anti-RBRP
anti-actin							anti-actin

## Sheet: Fig 2d
		NT					T

## Sheet: Fig 2e
		NT	T
	Data1	0	3
	Data2	3	5
	Data3	3	4
	Data4	5	5
	Data5	4	5
	Data6	3	6
	Data7	3	4
	Data8	0	3
	Data9	3	0
	Data10	3	3
	Data11	0	3
	Data12	3	5
	Data13	0	4
	Data14	3	4
	Data15	4	5
	Data16	0	4
	Data17	3	3
	Data18	4	4
	Data19	3	4
	Data20	3	4
	Data21	3	3
	Data22	3	5
	Data23	3	3
	Data24	4	6
	Data25	4	4
	Data26	0	0
	Data27	4	4
	Data28	4	3
	Data29	3	3
	Data30	3	5
	Data31	3	3
	Data32	3	3
	Data33	0	4
	Data34	3	4
	Data35	5	3
	Data36	4	3
	Data37	3	4
	Data38	3	3
	Data39	3	3
	Data40	4	3
	Data41	0	6
	Data42	0	3
	Data43	4	4
	Data44	3	3
	Data45	3	5
	Data46	3	0
	Data47	3	4
	Data48	3	3
	Data49	3	4
	Data50	4	4
	Data51	0	3
	Data52	3	5
	Data53	3	3
	Data54	4	3
	Data55	4	3
	Data56	3	6
	Data57	3	4
	Data58	3	4
	Data59	4	3
	Data60	3	4
	Data61	0	3
	Data62	3	3
	Data63	0	3
	Data64	3	4
	Data65	3	3
	Data66	3	3
	Data67	3	4
	Data68	3	5
	Data69	3	5
	Data70	4	4
	Data71	3	3
	Data72	3	4
	Data73	3	3
	Data74	3	4
	Data75	4	4
	Data76	3	3
	Data77	4	3
	Data78	3	3
	Data79	3	6
	Data80	3	4
	Data81	3	3
	Data82	3	4
	Data83	3	4
	Data84	4	5
	Data85	3	4
	Data86	3	4
	Data87	4	5
	Data88	3	3
	Data89	3	4
	Data90	4	4

## Sheet: Fig 2f
		survival	death
	RBRP 0-3	89.7	10.3
	RBRP 4-7	39.2	60.8

## Sheet: Fig 2g
		survival time	RBRP 0-3	RBRP 4-7
	Data1	77	0
	Data2	76	0
	Data3	1	1
	Data4	78	0
	Data5	77	0
	Data6	77	0
	Data7	77	0
	Data8	76	0
	Data9	76	0
	Data10	75	0
	Data11	75	0
	Data12	75	0
	Data13	75	0
	Data14	75	0
	Data15	75	0
	Data16	75	0
	Data17	75	0
	Data18	75	0
	Data19	74	0
	Data20	74	0
	Data21	73	0
	Data22	73	0
	Data23	73	0
	Data24	73	0
	Data25	72	0
	Data26	72	0
	Data27	71	0
	Data28	71	0
	Data29	71	0
	Data30	71	0
	Data31	70	0
	Data32	70	0
	Data33	70	0
	Data34	70	0
	Data35	69	0
	Data36	69	0
	Data37	8	1
	Data38	16	1
	Data39	19	1
	Data40	77		0
	Data41	76		0
	Data42	76		0
	Data43	75		0
	Data44	75		0
	Data45	73		0
	Data46	73		0
	Data47	73		0
	Data48	72		0
	Data49	72		0
	Data50	71		0
	Data51	71		0
	Data52	70		0
	Data53	70		0
	Data54	69		0
	Data55	69		0
	Data56	69		0
	Data57	13		1
	Data58	13		1
	Data59	17		1
	Data60	22		1
	Data61	15		1
	Data62	23		1
	Data63	21		1
	Data64	19		1
	Data65	23		1
	Data66	33		1
	Data67	39		1
	Data68	42		1
	Data69	42		1
	Data70	56		1
	Data71	58		1
	Data72	67		1
	Data73	78		0
	Data74	77		0
	Data75	71		0
	Data76	1		1
	Data77	0		1
	Data78	7		1
	Data79	12		1
	Data80	13		1
	Data81	19		1
	Data82	38		1
	Data83	40		1
	Data84	44		1
	Data85	67		1
	Data86	7		1
	Data87	13		1
	Data88	16		1
	Data89	40		1
	Data90	35		1

[truncated: 80 more sheets: Fig 3a, Fig 3b, Fig 3c, Fig 3d, Fig 3e, Fig 3g, Fig 4a, Fig 4b, Fig 4c, Fig 4e, Fig 4f, Fig 4g, Fig 4h, Fig 4i, Fig 4j, Fig 5a, Fig 5b, Fig 5c, Fig 5d, Fig 5e …]
